# Supplementary material for: Tailoring Nanoadsorbent Surfaces: Separation of Rare Earths and Late Transition Metals in Recycling of Magnet Materials
Source: Nanomaterials (Basel). 2022 Mar 16;12(6):974. doi: 10.3390/nano12060974 (PMC8950031; doi:10.3390/nano12060974)
Supplement: Supplementary file 1 [file nanomaterials-12-00974-s001.zip]

Archive with 1 entries (1 files):
- nanomaterials-1611847-supplementary.pdf
